# Supplementary material for: Efficient data sampling scheme to reduce acquisition time in statistical ALCHEMI
Source: Microscopy (Oxf). 2025 Jan 13;74(4):267–78. doi: 10.1093/jmicro/dfaf004 (PMC12342804; doi:10.1093/jmicro/dfaf004)
Supplement: dfaf004_Supp [file dfaf004_supp.zip]

Archive with 1 entries (1 files):
- suppl_data/SI_20241217.docx
